# Supplementary material for: Implications of long-term low-fidelity in situ simulation in acute care and association with a reduction in unexpected cardiac arrests: A retrospective research study
Source: PLoS One. 2019 Mar 12;14(3):e0213789. doi: 10.1371/journal.pone.0213789 (PMC6413942; doi:10.1371/journal.pone.0213789)
Supplement: S1 File — (XLSX) [file pone.0213789.s001.xlsx]

## Sheet: 工作表1
Code for simulation	Simulation leader experience of lead nurse	Leader’s seniority (year)	Simulation experience of simulation training team nurse members	Nurse members’s seniority (year)	Overall performance	Leadership	Problem solving	Situation awareness	Resource utilization	Communication	Total Ottawa GRS score
1	1	20.6	1	3.66667	5	5	5	5	4.5	3	27.5
2	1	18	1	2.53333	4.5	5.5	5	5	5.5	6.5	32
3	2	18.1	1	5.56667	5	5	6	5	7	5	33
4	1	0.7	1	1.5	4	5	5	5	4.5	5	28.5
5	1	3.3	2	0.55	6	5	6	5	5	5	32
6	1	4.6	1.5	5.15	5.5	6	5.5	5.5	5.5	5.5	33.5
7	2	20.7	1	3.36667	4.5	5	5	4.5	4	5	28
8	3	18.2	1.66667	3.76667	5	5.5	5.5	5	7	6.5	34.5
9	2	4.7	1.33333	1.5	5	5	5.5	5	5	6	31.5
10	1	5.6	2	0.733333	7	7	6	5	6.5	7	38.5
11	1	8.7	1.66667	1.73333	5	5	5	4	7	7	33
12	1	1.6	2	1.4	5	6.5	5	5.5	5.5	5.5	33
13	4	18.3	2.33333	1.56667	5	5.5	6	6	6	6.5	35
14	1	11.9	3	8.93333	7	7	7	6	7	5	39
15	1	21.2	3	3.46667	7	7	7	6.5	7	7	41.5
16	2	12	2.66667	1.13333	5	5	5	5	5.5	5.5	31
17	2	8.8	3	1.7	6	6.5	6	6.5	6	6.5	37.5
18	3	20.9	3.66667	1.16667	4	4	4.5	4.5	4.5	5	26.5
19	2	5.8	3.5	3.35	6	6	6.5	5.5	6.5	6	36.5
20	1	1.3	3.33333	3.43333	5.5	6	6	5	5	6.5	34
21	3	12.1	3.66667	2.33333	7	7	7	6	7	5	39
22	1	1.8	4.66667	6.96667	3	3	3.5	4	4	3	20.5
23	3	5	4.66667	8	4	4	4.5	5	3.5	3	24
24	2	3.7	4.66667	6.13333	6	7	7	6.5	6.5	6	39
25	2	1.9	4.5	1.3	3	4	3	3	5	4	22
26	1	14.7	4.66667	3.23333	5	5.5	5.5	5.5	6.5	5.5	33.5
27	3	9.2	5.33333	10.6	5	5	5	4.5	5	4.5	29
28	4	21.3	5.66667	3.03333	5	4.5	5	5	5	6	30.5
29	4	5.2	6.5	1.3	5	5	5	5	5	5	30
30	3	3.9	5.66667	6.73333	5	5.5	6	5.5	5.5	6	33.5
31	5	5.3	2.33333	4.26667	6.5	6	6	6	5.5	6	36
32	1	6.7	7	7.73333	6.5	6.5	6	5.5	6.5	6.5	37.5
33	5	18.8	6	1.6	4	4	3.5	3.5	4.5	5	24.5
34	6	5.4	5.33333	3.33333	6.5	7	7	6	7	7	40.5
35	4	12.6	5	5.16667	5	5	4	5	4	5	28
36	4	9.5	7.33333	7.3	5	4.5	4.5	4.5	5	5	28.5
37	3	2.3	5	4.03333	5	4.5	5	5	4.5	4.5	28.5
38	5	21.7	7	1.86667	7	7	6	6	6.5	7	39.5
39	2	7.1	6	4.8	5	4.5	4.5	5	4.5	4.5	28
40	6	19.3	3.33333	7.56667	5	5	6	5	6	5	32
41	6	22	3.33333	3.56667	6	6	7	6	6	7	38
42	3	7.3	4.33333	7.76667	6.5	7	7	7	7	6	40.5
43	7	19.5	3	1.83333	5	5.5	5.5	4	7	6	33
44	7	22.2	3.66667	1.83333	7	7	7	7	5.5	7	40.5
45	5	13.3	4	1.06667	5	5	5	5	4	6	30
46	8	19.7	2.33333	6.1	5.5	6.5	6	5.5	6.5	6.5	36.5
47	4	7.6	2.66667	1.2	4.5	5	5	4.5	4	5	28
48	8	22.3	2	1.93333	5.5	5.5	5.5	5	6	6.5	34
49	5	10.3	6.66667	5.2	5	5	5.5	6	6	6	33.5
50	9	22.5	4.33333	0.833333	6	6	5	6	7	6.5	36.5
51	5	7.8	5.33333	2.63333	5	5	4	4	3	5	26
52	1	15.8	4.33333	2.3	6	6	6	7	6	5	36
53	6	10.5	3	1.13333	3.5	4	3.5	3.5	4	4	22.5
54	1	1	2	1.56667	4	4	4.5	5	5	4	26.5
55	1	2.4	5.66667	4.6	5	5	5	5	5	6	31
56	2	16	4.66667	2.9	5	5	5	5	5	4.5	29.5
57	7	10.7	3.66667	0.866667	5	5	6	5	5.5	6	32.5
58	9	20.3	3.66667	1.1	5.5	6	6	5.5	6.5	6.5	36
59	6	8.1	4.33333	1.3	4.5	4	3.5	5	4.5	4.5	26
60	1	2.9	5.33333	6.26667	4	5	5.5	6	3.5	3.5	27.5
61	1	1.3	7.66667	4.6	5.5	5.5	5	5	6	5.5	32.5
62	2	3	5	6.36667	5	4.5	4.5	4.5	5	5	28.5
63	1	1.3	7	7.46667	5	5	5.5	5	5	5.5	31
64	2	1.4	8.66667	4.73333	5	5	5	5.5	5	5	30.5
65	3	3.2	5.33333	6.26667	5.5	5	5.5	6	5.5	6	33.5
66	2	3.3	5.66667	1.53333	6.5	6	6	6.5	7	7	39
67	2	1.4	5.33333	2.43333	5.5	6	6	6	6	6	35.5
68	3	3.3	5	6.16667	7	5.5	6.5	6	6	6	37
69	4	3.3	7.66667	4.9	5	6	5	5	5.5	7	33.5
70	3	1.6	5.33333	1.2	6	5	7	6	5	6	35
71	1	4.9	7.66667	6.43333	3.5	4.5	5	5	4.5	3.5	26
72	4	3.5	9	8.06667	6	6	6	6	6	6	36
73	5	3.5	8.66667	4.9	5	5.5	6	6	6	6.5	35
74	2	1.9	6.66667	6.3	5	5	5	4.5	5	4.5	29
75	10	21.2	7.33333	2.7	5.5	6	6	5.5	6.5	6.5	36
76	11	21.3	6	1.83333	6	6.5	6	6.5	6	6.5	37.5
77	3	2.1	9	7.16667	6.5	5.5	6.5	6	6	6.5	37
78	1	3.3	5.66667	1.23333	3	3	3.5	4	4	3	20.5
79	12	21.4	4.66667	1.1	5	5	5	4	5	5	29
80	3	17	5.33333	1.53333	5	5	4.5	5	5	4	28.5
81	13	21.5	4.33333	0.966667	6	5.5	6	6	4.5	4.5	32.5
82	2	3.5	4	0.766667	5	5	5	4.5	5	4	28.5
83	6	4	4.33333	1.23333	5	4	4.5	5	4.5	6	29
84	2	5.5	5	1.1	5	5	5.5	6	6	6	33.5

## Sheet: 工作表2
		Period 1	Period 2
	Intubation	44	56
	CPR	12	9
	People*hospital days	29327	46034
